# Supplementary material for: Single-cell transcriptomics reveals regulators underlying immune cell diversity and immune subtypes associated with prognosis in nasopharyngeal carcinoma
Source: Cell Res. 2020 Jul 20;30(11):1024–42. doi: 10.1038/s41422-020-0374-x (PMC7784929; doi:10.1038/s41422-020-0374-x)
Supplement: Supplementary file 16 — Supplementary information, Table S4 [file 41422_2020_374_MOESM16_ESM.xlsx]

## Sheet: Table S4
Table S4. Metagenes detected by NMF in each of 11 patients
Cluster	Inferred Annotation	Patient	Genes 1-10										Genes 11-20										Genes 21-30
1	Epithelial cell differentiation 1	P13	C1orf68	SBSN	LYPD1	PLA2G2F	BGN	C4orf40	DZIP1L	HBA1	CYP26B1	C9orf117	RP11-281H11.1	FOSL1	UGT2B7	MAOB	RP11-344F13.1	IL33	COX7A1	HLA-DQB2	FAP	NTM	TMEM119	IGFL1	TIMP3	CADM2	ASPN	DIO2	DNALI1	FNDC1	CTB-102L5.4	ARMC4
2	Epithelial cell differentiation 1	P06	SERPINB3	LCN2	SERPINB4	TNFRSF11B	CSF3	S100A12	C1orf68	RRAD	SAA2	TMPRSS11E	CSF2	LINC00302	IL1A	S100A7A	PADI1	KIAA0125	PLA2G2F	RHCG	RP11-561O23.5	RCAN2	CCNA1	RP11-986E7.7	C11orf96	LRFN5	NAV3	MMP2	UGT2B7	FAM92B	TMPRSS11F	RETN
3	Epithelial cell differentiation 1	P14	KRT6B	INHBA	LCE3D	IGFBP5	CSF3	S100A12	HAS2	MGP	CCL7	KRT6C	CSF2	NNMT	FMO2	CASP14	BCAN	SERPINE1	TREM2	ADH7	IL33	XCL1	RAMP3	MFSD4	COL12A1	SYT12	ARSI	FLG	SPOCD1	CSPG4	SRPX	AEBP1
4	Epithelial cell differentiation 1	P01	LGALS7B	RXRG	SPOCD1	CH25H	RAMP3	FAM216B	RP11-774O3.1	SFTPB	MEIS3	EPHA8	CPA3	DZIP1L	CLEC10A	ANKUB1	PYDC1	RP11-73M7.1	ARMC4	IFNL3	IFNL2	TNFSF10	ARC	COL14A1	FAM81B	KLK10	ARSI	HCAR3	DNALI1	HCAR2	LCE1E	CA9
5	Epithelial cell differentiation 1	P12	SELE	BX255923.3	RP11-561I11.3	ATOH8	RP11-561O23.5	HLA-DOB	SPOCD1	EMR3	FAM81B	EGFLAM	FBP1	TNFRSF17	ASPN	NXPH3	BDKRB1	C4BPA	SOX8	KRT6B	C1orf68	LGALS7B	KRT6C	AKR1B10	CCL1	CXCL5	CCDC39	SLC5A8	TMEM86A	UBXN10	MYO18B	TREML1
6	Epithelial cell differentiation 1	P05	KRT6C	AKR1B10	TREM1	CDHR4	SULT1E1	HAMP	CCL1	GSTA2	C4orf26	RCAN2	FLG	SPOCD1	FCN1	PIFO	IGFL1	MYO18B	CTD-2521M24.8	RP11-526F3.1	SEMA3E	GPR84	PMEPA1	HBB	KRT32	C2orf62	RP11-689B22.2	SFTPB	CCDC170	LILRB5	FEZ1	PCDH11X
7	Epithelial cell differentiation 1	P02	GSTA1	LINC01057	CSF3	IL1B	MIA	DUOXA2	CA9	G0S2	F3	LYPD1	CDHR4	TREM2	SCT	C9orf24	TF	NPW	SLCO2A1	HK2	RP11-43F13.4	KRT86	FGF20	FAP	RP3-428L16.2	PADI3	GJB6	CA12	TREML1	FAM71F1	CYP3A4	NRP2
8	Epithelial cell differentiation 1	P04	KRT6A	KRT6B	TP53INP2	MSMB	SAA2	AGR2	TCL1A	HULC	STEAP4	CSF2	AKR1B10	CASP14	FHL2	DYNLT3	SERPINE1	SULT2B1	AC110619.2	ZNF812	SNTN	PPP1R14A	CCL3L3	FST	GSTA2	RAMP3	DNASE1L3	PLA1A	DZIP1L	PYGL	RP11-93B14.6	GALNT5
9	Epithelial cell differentiation 1	P03	PIGR	SERPINB4	KRT1	RARRES2	KRT6C	CSF2	SBSN	CHL1	PLEKHS1	IL19	PEG10	BCAN	ACTG2	TREM2	IL17C	TFF1	CEL	HTN1	SPDEF	FCRL4	SCUBE2	AKAP12	FAM81B	LUZP2	NOX1	TMEM63C	SFTPB	DHRS2	MIA	ALOX15
10	Epithelial cell differentiation 1	P11	TCL1A	CSF2	LILRA4	XCL2	CCL3L1	CLEC4C	PRG4	CDHR4	HAMP	M1AP	RCAN2	C9orf117	SMPD3	AL928768.3	DNAH12	FCRL4	TNFRSF17	MEF2C	P2RY13	MGP	NNMT	SNTN	MORN5	UBXN10	C1QL4	TREML1	JAM2	RP11-689B22.2	LRRC32	FOXA3
11	Epithelial cell differentiation 1	P05	RP11-338I21.1	IGFL2	IL1A	CCL3L1	PRG4	HBA2	CRTAM	TF	SLC4A4	FAM101B	SSPN	FAM92B	MACROD2	LRRC32	GGT5	IL17RB	PMCH	CLDN10	BNIP3	TFF3	FMO3	RP11-434C1.1	EGLN3	SP6	CYP24A1	PTGIR	SPARCL1	C6orf141	SERPINB3	BHLHE41
12	Epithelial cell differentiation 1	P06	CA9	CLEC4C	SHH	SULT1E1	PTGIR	CES1	CEL	ATOH8	INSC	CYP26B1	TEX26-AS1	AEBP1	CRYAB	ERN2	PRSS1	CD164L2	OMG	ZNF474	ITGB3	ASPN	UPK3A	BDKRB1	TTC40	GPBAR1	P2RY13	RARRES2	TMEM190	RP11-93B14.6	SYCP2L	COL6A3
13	Epithelial cell differentiation 1	P02	CXCL11	PRSS23	CXCL10	TRPA1	KLB	ARSI	HYDIN	ADAMTS4	DIO2	DPEP1	BATF2	GPBAR1	SLCO4A1	TXN	WFDC2	FABP6	MUC4	SPARCL1	MSMB	ACTG2	IFNL1	TSLP	SOD2	PPA1	TMC5	CSAG1	OASL	SHISA2	RP11-2A4.4	PLTP
14	Epithelial cell differentiation 1	P04	H2AFJ	FAM155A	BX255923.3	HLA-DQA2	TMC8	RP11-561O23.5	HLA-DRA	RP11-986E7.7	SCG5	DNAH12	RP11-445H22.3	HLA-DMA	WDR77	CHRNA1	ERAP2	MMP24	CSRNP3	TMEM184A	PTN	MYEOV	KRT75	RP11-879F14.2	RP11-73M7.1	RP11-70C1.1	IL37	RPS4Y1	HLA-DRB1	PROM1	TMEM190	MALL
15	Cell cycling	P11	CDC20	CDCA3	DEPDC1	HIST1H1B	FAM64A	GTSE1	DLGAP5	SPC25	KIF23	PBK	CDCA8	PRSS1	HJURP	RDH12	ESCO2	NCAPG	CKAP2L	CDCA2	KIF20A	DEPDC1B	KIF4A	BX255923.3	C20orf85	TCTEX1D1	CCL1	DMBT1	DZIP1L	EMR3	ZNF474	PPBP
16	Cell cycling	P01	UBE2C	TOP2A	MKI67	INSC	CEP55	B3GNT6	AKAP12	TREML1	RGS22	FAM150A	CCL1	RP11-356K23.1	CYP1A1	CDK1	NUSAP1	CCNA2	CENPA	GTSE1	MAEL	CENPF	SPC25	DEPDC1	GPBAR1	HMMR	HMGB2	NEK2	NCAPG	PBK	CENPE	NUF2
17	Cell cycling	P12	PIF1	CENPA	MYBL2	DEPDC1	DMBT1	FAM64A	SCG5	NEK2	NTM	CKAP2L	ODAM	PEG10	IL24	MUC13	RAMP3	SLC4A4	SPDEF	DZIP1L	FAM216B	TMEM119	LINC00626	C2orf62	C9orf135	EPHA8	HIST1H2BG	SCGB3A1	DHRS2	FAM150B	BAALC	PART1
18	Cell cycling	P14	KRT1	AKR1B10	PIF1	AURKB	PSRC1	IGF1	DEPDC1	NUF2	PPP1R14A	CCNA2	MUC13	DNAI1	SPC25	NEK2	CEP55	KIF23	CDCA8	SLC5A8	C1orf158	HPGDS	AL645728.1	HJURP	FAM81B	RP11-357H14.17	ESCO2	CYP1A1	CLEC1A	NCAPG	ZNF683	NXPH3
19	Cell cycling	P04	PLK1	RRM2	CDC20	BAIAP2L2	HMMR	CCDC68	CENPA	RP11-417E7.1	NUSAP1	Y-RNA.1	HAMP	DEPDC1	CCL1	AC006129.4	GTSE1	TLR10	MFAP4	NOL4	NOX1	NCAPG	KIF20A	LINC00514	RP11-469H8.6	TFF3	SYNGR1	C17orf103	CLEC2B	2019-03-01	PPA1	DMKN
20	Cell cycling	P06	NTS	DHRS2	AC108868.6	MT3	ASPM	CYP26A1	CASP14	TNNT3	PTX3	CDKN3	CXCL5	CCNA2	PRAME	AC006129.4	BGN	TRPA1	RAMP3	DLGAP5	SPC25	NEK2	CEP55	C2CD4A	RP11-43F13.4	FAP	MND1	CLEC10A	HJURP	HLA-G	RP11-382A18.2	CTD-2521M24.8
21	Cell cycling	P02	PLK1	TOP2A	CENPF	CCL3L1	PTTG1	FAM111B	BX255923.3	AURKB	PEG10	CENPE	PSRC1	MKI67	CCL1	PDC	HIST1H1B	CCNA2	FAM64A	IL10	GEM	SYT12	RP11-561O23.5	NES	DLGAP5	CEP55	KIF23	RSPO3	KLK10	PBK	NFASC	SLC5A8
22	Cell cycling	P13	PIGR	TNFRSF11B	HULC	CYP26A1	MT1M	FAM111B	IL24	DEPDC1	PDC	CCL3L3	PRAME	CDC6	NES	PLA1A	INSC	SPC25	WNT16	CEP55	KIF23	PBK	COL14A1	CDCA5	DTL	MND1	MYO18B	TREML1	FOXM1	ESCO2	RGS22	NOX1
23	Cell cycling	P05	C1orf68	RARRES2	STMN2	HIST1H1D	CSAG1	HIST1H1B	HIST1H2AJ	ESM1	DLGAP5	SCG5	DNAH12	COL6A3	CCDC42B	TREML1	GPR64	THBD	FAM107A	MACC1	EPHA8	INHBA	SLCO2A1	AMTN	CLCA4	STAR	LCE1E	AZGP1	FHL2	TSPAN8	MARCO	LGALS1
24	Cell cycling	P15	CCL2	IL1R2	DCN	RP11-338I21.1	UBE2C	PTHLH	IGFL2	PLAT	TOP2A	CDC20	CENPF	NNMT	HMMR	PIF1	ODAM	CENPA	CDCA3	CDK1	AURKB	PSRC1	MKI67	DEPDC1	TPX2	TROAP	CDKN3	NUF2	ASF1B	CCNA2	FST	PRR11
25	Cell cycling	P03	MMP1	NTS	C1orf68	FN1	TNC	CCNB1	PDPN	SPARC	CENPF	LINC00302	NNMT	BIRC5	CDK1	CENPE	PRG4	TFPI2	DEPDC1	CCNA2	MNS1	FAM64A	PLOD2	C4orf26	GEM	COL1A2	COL12A1	RCAN2	KIF14	DLGAP5	FSD1L	PRC1
26	Cell migration	P15	NTS	CXCL10	ITIH5	DMBT1	CEL	RCAN2	TF	RP11-986E7.7	IGSF1	TMEM86A	NAV3	HLA-G	PPBP	RP11-382A18.2	DAB2	CLCNKB	RP11-680F8.3	SFTPB	SPARC	PYCR1	LAIR2	TMEM163	SFRP1	S100B	CLIP2	S100A7	SLC16A1	HEPH	ASCL3	KCNK15
27	Response to toxic substance	P14	EDN2	NTS	KRT4	PRSS3	CYP2F1	DHRS9	CALB1	GDF15	MT3	SLC34A2	EFEMP1	CLDN18	STEAP4	ACY3	MT1M	CHL1	BX255923.3	HBA2	ACTG2	TFF1	PRAME	VTCN1	MAP3K19	GSTA2	VEGFC	COX7A1	ASCL3	TF	GCNT3	CHST9
28	Extracellular matrix organization	P04	SPINK5	CLDN18	CCL7	CTGF	LILRA4	NNMT	PLD4	HIST1H2BK	FLT1	KCNG1	TRPA1	PAPPA	SYT12	NDUFAF2	SPIC	INSC	SMPD3	NFASC	SRPX	C11orf96	TMEM86A	COBL	SMPDL3A	KRT36	CCDC42B	PRSS1	OMG	TRIML2	CADM2	TNFRSF17
29	Cell secretion	P12	CCL3L1	FOXI1	NEK10	PIFO	CAPSL	MEIS3	AREG	SBSN	ZBTB16	PPP1R14A	M1AP	CPA3	CCNA1	RP11-43F13.4	RP11-357H14.17	TMEM212	GNA14	COL10A1	UPK3A	SFTPB	RIBC2	CCL3L3	RIMS2	AMN	LMO3	PTGDS	MORN5	KCNG1	SDPR	CD40LG
30	Cell secretion	P01	RP11-80B9.1	AC007126.1	APOF	CTD-2521M24.8	CNNM1	GRIN3B	RIMS2	NTM	NHP2	RPL5	ATP5G1	PHB	ATP5B	GCSH	NPM1	VDAC1	DNPH1	RPS2	NPM3	NME1	CCT7	ODC1	STOML2	MYBPC1	LDHB	RP4-639F20.1	COL10A1	PRDX4	GNB2L1	TXN
31	Cell secretion	P13	CASP14	STMN4	BEST2	Y-RNA.1	GLYATL2	GSTA2	INSM1	TMEM35	SPDEF	DNAH12	CLEC10A	HES7	SPOCK3	CYP1A1	HYDIN	IL17F	LOX	PHACTR3	LGALS7B	IL6	LILRA4	SHH	CDHR4	C9orf24	CPA3	RP11-93B14.6	AC007126.1	ANKRD18A	TRIML2	UGT2B15
32	Cell secretion	P11	KRT1	PYDC1	DNAAF1	PCP4	SHH	BEST2	C1orf173	FAM19A5	C4orf26	INSC	SCUBE2	PIFO	OMG	RP11-526F3.1	RSPO4	KRTAP19-1	LRRC10B	VWA3B	MUC5AC	WNT2	SIX3-AS1	TMEM184A	LCE1E	MIR7-3HG	FOXJ1	CDH12	SCGB3A1	CYP2F1	CCL7	CHL1
33	Epithelial cell differentiation 3	P11	GPRC5A	DEFB4A	KRT80	SERPINB4	CSF3	SLC6A14	GDF15	DEFB4B	S100A7A	SPRR2F	IL19	Y-RNA.1	AKR1C3	SULT1E1	TFPI2	IGF1	TFF1	HTR3A	FAM83A	SLC9A2	GPR110	SPIC	RP11-986E7.7	SPOCD1	SPDEF	CEACAM7	GAST	UGT2B15	ASPN	DIO2
34	Epithelial cell differentiation 3	P01	SPRR3	CXCL14	TMPRSS11B	S100P	C6orf15	S100A8	SPRR2A	SPRR1B	GPRC5A	SPRR2D	UPK1B	PSORS1C2	SPINK7	NCCRP1	CEACAM6	KRT23	CLU	C12orf36	MYEOV	RNF39	CEACAM5	SPRR2E	IVL	CXCL6	SPNS2	CST6	TCN1	SERPINB7	LYNX1	SCEL
35	Epithelial cell differentiation 3	P13	TCN1	DUOXA2	KRT6C	ZNF812	C4orf19	GPR110	FLG	CEACAM7	RP11-382A18.2	RP11-680F8.3	KLK1	C1orf194	HTN1	TF	GAST	RP11-804N13.1	FAM101B	EMR3	RP11-501J20.5	HPGDS	OMG	CYP3A4	TMEM212	WI2-85898F10.1	CAPN8	CNNM1	ERN2	SOX8	SEMG1	MORN5
36	Epithelial cell differentiation 3	P03	HRASLS2	IFNL1	KPRP	RP11-706C16.7	RP4-530I15.6	PSAPL1	KRTAP3-1	RNASE7	RP4-529N6.2	EYA4	AP001610.9	RP11-462G2.1	SH2D1B	DMBT1	RHCG	CPB1	PLAC4	EPPIN	CTB-43E15.4	RP11-798K3.3	RP11-211G23.2	RP11-78C3.1	HIST1H2BG	RP11-524F11.2	GSTA2	BGN	SYT12	LRRN3	RP11-95M15.1	PADI3
37	Epithelial cell differentiation 2	P15	S100A12	VWF	HULC	KRT6C	ADAMDEC1	KIAA1199	MYBPC1	IL19	C20orf85	VNN1	CDHR4	IGF1	BCYRN1	TCTEX1D1	RP11-115C10.1	CCL20	C5orf49	MAP3K19	RP11-356K23.1	M1AP	GRIN3B	RHCG	DNAI1	MSC	ARMC3	CFP	NEK10	CCNA1	FSD1L	DZIP1L
38	Epithelial cell differentiation 2	P12	SPRR3	CXCL14	C6orf15	SPRR2A	SPRR1B	GPRC5A	PSCA	SPRR2D	UPK1B	PSORS1C2	SPINK7	CEACAM6	KRT23	KRT78	MAL	C12orf36	MYEOV	RNF39	CEACAM5	SPRR2E	IVL	SPNS2	CST6	TCN1	SERPINB7	LYNX1	SERPINB4	SCEL	C9orf169	FAM3D
39	Epithelial cell differentiation 2	P05	SERPINB7	PRSS3	SLC6A14	ATP12A	TMPRSS11BNL	TTC9	MGLL	CAMK2N1	BCAS1	MT1M	CCDC68	BEST2	SDS	ASPG	RP11-462G2.1	SLC9A2	C4orf19	CFP	WNT7A	HBA1	SCUBE2	COBL	RP11-501J20.5	AKAP12	NAV3	NTM	CD164L2	AC079354.1	CHRNA1	TMEM255A
40	Epithelial cell differentiation 2	P02	PI3	SPRR2A	SPRR1B	SPRR2D	LUM	UPK1B	LYNX1	FAM3D	PRSS3	SLC6A14	SERPINB2	SPRR1A	ATP12A	SMIM22	TMPRSS11BNL	GDF15	HSPB8	HAS2	SERPINB13	FUT3	CST1	IL36RN	C17orf72	RP11-706C16.7	KIAA1199	CAMK2N1	NNMT	BAIAP2L2	CCM2L	CCDC68
41	Epithelial cell differentiation 2	P06	UPK1B	SCEL	KRT4	FAM25A	LY6G6C	IGFL2	STEAP4	VGLL3	DNAAF1	TMPRSS11A	ADH7	RP11-115C10.1	RP11-462G2.1	C5orf49	M1AP	TPSAB1	KLB	ABLIM3	COL1A2	FLG	TF	SPOCD1	FAM83C	HBA1	SDPR	ALDH1A1	KIF26A	CTD-2619J13.13	FGF20	PLAC4
42	Epithelial cell differentiation 2	P14	C1orf68	GNG4	RP11-338I21.1	KIAA1199	LILRA4	QPRT	IFNB1	DNAAF1	IL24	IFNG	HAMP	GLYATL2	CRTAM	SLC9A2	CES1	CEL	GRIN3B	RCAN2	ESM1	CCNA1	LRRN3	FSTL1	HBA1	KIF26A	C11orf96	PLA2G10	LCE1F	COL6A3	UBXN10	CCDC42B
43	Epithelial cell differentiation 2	P15	PHACTR3	TNFRSF11B	LINC01057	CSF3	SPRR1A	GDF15	ADAMTS1	DUOXA2	ALOX15	CYP1B1	DKK1	CRYM	CYP26A1	XCL2	CLEC4C	SHH	IL24	FETUB	CRTAM	PPP1R14A	TFF1	HIST1H2AJ	AC006129.4	RIMS1	TPSAB1	TMEM35	KLB	MS4A7	MS4A6A	SPOCD1
44	Epithelial cell differentiation 2	P03	C17orf72	CYP26A1	KIAA1199	PHGR1	GPRC5D	TSPAN8	TGM3	FETUB	DSG4	RP11-231N3.1	HTR3A	RIMS1	KLB	COX7A1	INSC	KIF26A	C2orf72	XCR1	C8orf34	PART1	SLC24A3	RP11-416O18.1	RSPO4	GLDC	UPK3A	SCIN	CRHBP	CALB1	IGF2	IL24
