# Supplementary material for: Single-cell transcriptomics reveals regulators underlying immune cell diversity and immune subtypes associated with prognosis in nasopharyngeal carcinoma
Source: Cell Res. 2020 Jul 20;30(11):1024–42. doi: 10.1038/s41422-020-0374-x (PMC7784929; doi:10.1038/s41422-020-0374-x)
Supplement: Supplementary file 18 — Supplementary information, Table S6 [file 41422_2020_374_MOESM18_ESM.xlsx]

## Sheet: Table S6
Table S6. Expression of genes strongly associated with the Epi-differ 2 signature using Spearman’s rank correlation test (correlation > 0.4)
Genes	Correlation
GPRC5A	0.624
NDRG2	0.621
KRT80	0.604
SPRR3	0.597
A2ML1	0.595
PRSS27	0.592
HOPX	0.591
PRSS22	0.59
C15orf48	0.587
PSCA	0.587
EMP1	0.586
EPS8L1	0.585
C1orf116	0.584
SPRR1B	0.583
FUT3	0.581
TTC9	0.577
IL1RN	0.576
SCEL	0.576
RNF39	0.572
SCNN1A	0.572
S100P	0.572
CEACAM6	0.571
BCAT1	0.563
SMIM5	0.556
LMO7	0.55
CST6	0.549
MALL	0.547
SMIM22	0.545
VGLL1	0.536
GABARAPL1	0.535
MIR4435-1HG	0.531
BCAS1	0.531
CXCL17	0.531
TMPRSS11B	0.53
S100A10	0.529
SERPINB7	0.529
VSIG2	0.528
RHOU	0.526
MXD1	0.523
MYEOV	0.521
KRT78	0.52
LIPH	0.518
CTSV	0.518
SLPI	0.518
TP53INP2	0.517
SDCBP2	0.515
S100A9	0.515
RDH10	0.515
NCCRP1	0.515
CRB3	0.507
SAT1	0.503
CCDC64B	0.503
LCN2	0.503
MAFF	0.503
SERPINB2	0.501
UPK1B	0.496
APOBEC3A	0.494
C6orf15	0.493
POLD4	0.492
SPRR2A	0.489
KRT23	0.485
PCDH1	0.484
SPNS2	0.484
ALDH1A3	0.481
TMSB4X	0.48
TMPRSS2	0.477
PVRL4	0.476
KRT16	0.473
LYPD3	0.471
METRNL	0.47
H1F0	0.47
MAL	0.47
B3GNT3	0.468
ATG9B	0.467
FAM3D	0.466
ABLIM3	0.465
KRT6A	0.465
C2orf54	0.462
C10orf54	0.462
AVPI1	0.462
CEACAM5	0.461
TMBIM1	0.46
SERINC2	0.459
YPEL3	0.459
TNFRSF1A	0.459
PSORS1C2	0.459
HSPB8	0.458
H2AFJ	0.455
SMAGP	0.455
U47924.27	0.455
CLIC3	0.453
PPL	0.453
RASAL2	0.452
LMTK3	0.449
IDS	0.449
NPC2	0.449
GDPD3	0.449
CD9	0.448
SAMD9	0.448
FBXO32	0.447
CPEB4	0.44
SPRR2D	0.44
ANXA11	0.439
C9orf169	0.438
TMPRSS11E	0.435
HSBP1L1	0.433
TACSTD2	0.432
C15orf62	0.431
CTSB	0.43
CTTN	0.43
C19orf33	0.43
TSC22D1	0.429
LINC00152	0.429
ERBB3	0.427
KLF5	0.426
TMEM40	0.426
IVL	0.424
LGALS3	0.424
RAB11FIP1	0.424
KIF13B	0.424
MLPH	0.422
INSR	0.421
KIFC3	0.421
LRP10	0.42
GRHL1	0.418
RHOD	0.417
BNIPL	0.417
TICAM1	0.415
MGLL	0.415
SLC20A2	0.414
RP11-350J20.12	0.413
VGLL3	0.412
ZNF185	0.412
CGN	0.412
CEACAM19	0.41
YWHAZ	0.409
ETHE1	0.407
GAN	0.407
GPR110	0.405
NMU	0.405
YPEL2	0.404
IRAK4	0.401
