# Supplementary material for: Single-cell transcriptomics reveals regulators underlying immune cell diversity and immune subtypes associated with prognosis in nasopharyngeal carcinoma
Source: Cell Res. 2020 Jul 20;30(11):1024–42. doi: 10.1038/s41422-020-0374-x (PMC7784929; doi:10.1038/s41422-020-0374-x)
Supplement: Supplementary file 19 — Supplementary information, Table S7 [file 41422_2020_374_MOESM19_ESM.xlsx]

## Sheet: Table S7
Table S7. List of gene signatures obtained from HNSCC scRNA-seq studies
Cell cycling	Macrophage	pDC	NK	Plasma cell
Reference: Puram, S.V., et al. Single-Cell Transcriptomic Analysis of Primary and Metastatic Tumor Ecosystems in Head and Neck Cancer. Cell 171, 1611-1624 (2017)	Reference: Cillo, A.R., et al. Immune Landscape of Viral- and Carcinogen-Driven Head and Neck Cancer. Immunity 52, 183-199 (2020)*
TK1	CCL20	PTGDS	FGFBP2	IGHG2
HMGB2	CXCL3	JCHAIN	GNLY	IGHG4
ZWINT	CCL3	IRF7	NKG7	IGHGP
MAD2L1	CXCL2	LILRA4	SPON2	MZB1
TUBA1B	CCL3L3	PLD4	KLRF1	XBP1
STMN1	IL1B	GZMB	PRF1	SSR4
KIF22	CCL4L2	IRF8	PTGDS	FKBP11
CKS1B	CXCL8	ITM2C	KLRB1	DERL3
H2AFZ	CCL4	PPP1R14B	CTSW	HSP90B1
CENPW	IL1RN	SERPINF1	CLIC3
CDC20	CXCL1	TSPAN13	HOPX
DTYMK	IL6	PLAC8	FCGR3A
UBE2C	PTGS2	TCL1A	CST7
UBE2T	TIMP1	TCF4	KLRD1
NUSAP1	G0S2	SEC61B	TRDC
RRM2	PLAUR	SCT	CMC1
BIRC5	SOD2	CCDC50	IGFBP7
RNASEH2A	C15orf48	MZB1
PCNA	CXCL5	TXN
TUBB	EREG	CLIC3
KPNA2	INHBA	GPR183
ASF1B	BCL2A1	PTCRA
TRIP13	TNFAIP6	SOX4
CCNB1	SPP1	LILRB4
TPX2	CTSL	UGCG
CCNB2	IER3	IL3RA
TYMS	TNIP3	C12orf75
PTTG1	F3	SMPD3
KIAA0101	IL1A	APP
GMNN	FTH1	TPM2
	OLR1	SPIB
	SERPINB9	PTPRS
	GK	NPC2
	CD44	DERL3
	TNFAIP3	ALOX5AP
	EHD1	CYB561A3
	EMP1	RNASE6
	AQP9	LINC00996
		GAS6
		DNASE1L3
		LRRC26
		HERPUD1
*Marker genes with fold-change >2.5
