# Supplementary material for: Single-cell transcriptomics reveals regulators underlying immune cell diversity and immune subtypes associated with prognosis in nasopharyngeal carcinoma
Source: Cell Res. 2020 Jul 20;30(11):1024–42. doi: 10.1038/s41422-020-0374-x (PMC7784929; doi:10.1038/s41422-020-0374-x)
Supplement: Supplementary file 21 — Supplementary information, Table S9 [file 41422_2020_374_MOESM21_ESM.xlsx]

## Sheet: Table S9
Table S9. List of gene signatures used to annotate Monocle components
CD4+ T cell		CD8+ T cell		B cell
Reference: Azizi, E., et al. Single-Cell Map of Diverse Immune Phenotypes in the Breast Tumor Microenvironment. Cell 174, 1293-1308 (2018)				Reference: Ellebedy, A.H., et al. Defining antigen-specific plasmablast and memory B cell subsets in human blood after viral infection or vaccination. Nat Immunol 17, 1226-1234 (2016).
CD4+ T cell activation	Terminal differentiation	CD8+ T cell activation	Terminal differentiation	Proliferation	Antigen secretion
CD69	TIGIT	CD69	TIGIT	YWHAH	FKBP1A
CCR7	PDCD1	CCR7	PDCD1	PTTG1	UBE2J1
CD27	CD274	CD27	CD274	ANAPC11	BET1
BTLA	CTLA4	BTLA	CTLA4	RBX1	LOC642197
CD40LG	LAG3	CD40LG	LAG3	ANAPC1	SAT1
IL2RA	HAVCR2	IL2RA	HAVCR2	CDKN2D	RPL6
CD3E	CD244	CD3E	CD244	CDC16	LOC642828
CD47	CD160	CD47	CD160	TFDP1	LOC641814
EOMES		EOMES		YWHAZ	PRKAG1
GNLY		GNLY		TGFB1	ZNF593
GZMA		GZMA		YWHAB	POLR2F
GZMB		GZMB		CCND2	ZNHIT1
PRF1		PRF1			NHP2
IFNG		IFNG			NHP2
CD95L		CD8A			NHP2
LAMP1		CD8B			SF3B5
LAG3		CD95L			BST2
CTLA4		LAMP1			LOC100129015
HLA-DRA		LAG3			C17orf61
TNFRSF4		CTLA4			UQCRFS1
ICOS		HLA-DRA			TMSB10
TNFRSF9		TNFRSF4			RAN
TNFRSF18		ICOS			PSMA4
		TNFRSF9			GSTO1
		TNFRSF18			TMEM111
					HERPUD1
					TCEB1
					LOC646260
					EBPL
					SFT2D1
					LOC100130308
					ATOX1
					TMEM147
					SLC39A8
					DLEU2L
					C12orf45
					POP5
					LOC729217
					HIST2H2AA3
					NDUFC1
					HIST2H4A
					NA
					LOC641746
					GCSH
					HIST2H4B
					OSTCL
					MGST2
					YIPF6
					PTTG2
					MANEA
					SEC13
					HIST1H2AM
					PTTG1
					NA
					IFNAR2
					HIST2H3A
					HIST1H3F
					KIAA0114
					HIST1H2AJ
					HIST1H2AI
					HIST1H1B
					PTTG1
					CENPN
					FABP5L2
					FABP5
					FABP5L2
					LOC728729
					SEC11C
					LOC729768
					SEC61G
					SPCS3
					HIST1H2BH
					SEC61B
					ATP5J
					ATP5J
					CBWD6
					TXNDC5
					SGK
					OSTC
					OSTC
					KIAA0101
					HIST1H3B
					HIST1H3C
					CHAC2
					HIST1H3G
					HIST1H2BB
					CNPY2
					LOC646567
					LGALS3
					TXNDC5
					FLJ40330
					UQCRQ
					GGH
					PRDX4
					ATP5G1
					TMEM208
					UBL5
					HIST1H4L
					HIST1H4H
					HIST2H3C
					CCNC
					SAR1B
					LOC440145
					MAN1A1
					ATP6AP2
					SELS
					NDUFAB1
					NDUFB7
					LOC400948
					HIST1H3I
					LOC646630
					CHCHD9
					ZBTB8OS
					ATP5J
					SLC33A1
					GGH
					GSTP1
					SEC61G
					CYCSP52
					LOC650321
					LOC646900
					CYCSL1
					NDUFB9
					BOLA2
					ROMO1
					C20orf52
					LOC100131801
					MGC4677
					MCTS1
					POMP
					C11orf10
					LOC387882
					NDUFA2
					PSME2
					NCRNA00152
					MGC4677
					APOBEC3G
					ASNS
					LOC728324
					HM13
					LOC728324
					RPL24
					BOLA2
					NDUFA1
					LOC100128731
					ATP5EP2
					ATP5EP2
					NDUFA4
					LOC731365
					ATP5I
					LOC100132425
					COX7A2
					SNRPG
					CHCHD2
					LOC100130003
					CKLF
					CKLF
					C6orf125
					HIST1H4I
					FABP5L3
					COX7B
					RPS27L
					LOC387934
					FABP5
					CKS2
					NDUFA11
					TXNDC17
					LOC653093
					CNIH
					HIST1H4J
					HIST1H4C
					RPA3
					LOC100130289
					PSMA3
					PSMA3
					RPL34
					LOC541471
					ANAPC11
					CDKN3
					CALML4
					DNAJB9
					ALG5
					COMMD3
					C6orf173
					HSPA13
					NDUFB6
					NDUFB6
					IFNAR2
					HERPUD1
					PSMB3
					LOC100134253
					HIST1H4B
					FAM193B
					SELK
					KDELR2
					HMGN3
					HMGN3
					LOC100129426
					LSM5
					HIST2H3D
					C1orf91
					HSPC171
					IGJ
					C15orf24
					EEF1B2
					SPCS2
					HIST1H4K
					EIF1AX
					TMED2
					PTTG3P
					TIMM8B
					TIMD4
					LOC100131727
					UBE2T
					PSMA6
					TXN
					TXN
					LOC730455
					AKR1A1
					HSPA13
					HIST1H2BO
					LOC100131785
					RRAGD
					C7orf55
					C12orf48
					TMEM167A
					LOC644131
					HAX1
					LOC653604
					LOC389293
					LSM5
					EAF2
					YWHAE
					ATP5L
					SUB1
					NDUFB2
					GUK1
					LOC100133477
					LGALS1
					RPS21
					LOC388955
					PSMB4
					LOC341457
					LOC645317
					IFI27L2
					MRPS15
					BOLA2
					CKS2
					COX6C
					BOLA2
					SEC11A
					SNRPD2
					NDUFB3
					NDUFB3
					C6orf115
					TCEB2
					NDUFA7
					LOC646501
					NAT5
					C13orf27
					SRP54
					MRPS33
					NUDT5
					TPRKB
					TOMM6
					LOC645969
					LOC100133398
					NDUFS5
					C13orf37
					SLC25A3
					TIMM23
					NDUFA9
					WIPI1
					CASP3
					WARS
					MRPL18
					SGK1
					OSTC
					UAP1
					LOC23117
					ETF1
					LDHA
					LDHA
					NDUFA13
					NET1
					HIST1H2BK
					TYMS
					APRT
					UQCRH
					MIF
					RPS6KB2
					TRAM1
					UQCRHL
					SLC35B1
					H2AFZ
					XBP1
					SRGN
					DPM3
					DPM3
					NDUFV2
					TMED10P
					LOC440043
					TXNDC5
					HSP90B1
					MGC29506
					MANEA
					TNFRSF17
					FKBP11
					PDIA4
					HRASLS2
					ARMET
					XBP1
					SDF2L1
					EIF4A1
					DAD1
					PHPT1
					PDIA6
					DNAJB11
					SRGN
					CD38
					PEBP1
					NUCB2
					LOC652694
					SLC44A1
					PPIB
					PRDM1
					ELL2
					SSR3
					STT3B
					CANX
					FAM46C
					CAV1
					TST
					PREB
					MRPL45
					COX6A1
					C19orf10
					LOC729898
					BRP44L
					SLC25A4
					PSAT1
					PERP
					NDFIP2
					ADI1
					PIGM
					TXNDC11
					PRDM1
					DNAJC3
					SSR4
					ARFGAP3
					CALR
					AQP3
					CCNC
					NDUFS8
					RPLP0
					KLHL14
					PIGF
					P4HB
					IGLL1
					LOC652493
					LOC647450
					LOC647506
					MRPL23
					HIBCH
					CANX
					EBNA1BP2
					C2orf30
					SLC44A1
					LOC653566
					LOC653566
					LOC653566
					FIS1
					SPCS3
					LOC100129681
					LOC649214
					LOC644380
					PSMB2
					NOP10
					CCR2
					CCR2
					HIST1H2BC
					HIST2H2AA4
					HIST1H2BM
					GINS2
					HIST3H2A
					ALG14
					ALG14
					AGA
					ITM2C
					ITM2C
					AYP1p1
					CLPTM1
					CERK
					SIVA1
					SIVA
					UQCRH
					LOC729769
					EVI2A
					C21orf91
					YIF1B
					HIST2H2AB
					HIST1H2BE
					HIST1H2AE
					H2AFJ
					HIST2H2AA3
					HIST2H2AC
					HIST1H4A
					HIST1H2AH
					HIST1H4E
					HIST1H2BF
					HIST1H2BG
					SERF2
					LOC649049
					ENY2
					MRPL48
					LSM3
					CLDND1
					CLDND1
					ARF4
					SPCS1
					PRDX3
					LOC388474
					HAX1
					XRCC6
					ITGAE
					C16orf61
					TMEM93
					DYNLL1
					DRAP1
					COMMD4
					SUCLG1
					MTDH
					MRPL37
					JTB
					COX8A
					CLPTM1L
					ABCB9
					MTX2
					EZH2
					DUSP5
					LOC440957
					ZC3HAV1L
					SNHG9
					EDEM2
					MCEE
					STT3A
					CCR2
					C20orf24
					C20orf24
					RPN2
					TDG
					LOC729082
					TMEM165
					LOC729816
					LOC341965
					PSMD14
					SNRPE
					LOC646568
					LOC641849
					LOC400652
					LOC645968
					LOC100132457
					MRPL51
					HIGD1A
					TMEM167A
					LOC100129118
					LOC100133528
					HIGD1A
					SF3B14
					ENSA
					LOC653147
					TMEM14B
					LOC642156
					C7orf44
					LOC100129086
					ATP5J2
					ATP5J2
					LOC642197
					C14orf112
					PSMA5
					GMFG
					LOC654189
					LOC653115
					CREM
					LOC100133328
					NCBP2
					LOC644101
					SELS
					C17orf49
					ATP6V1D
					CRLS1
					SLAMF7
					C1orf43
					LOC440354
					NA
					CHMP6
					C1orf85
					DCTN6
					C8orf76
					MBNL2
					MBNL2
					SCFD1
					DERA
					NDUFB4
					MGC13057
					RABAC1
					LOC100130932
					CHCHD1
					LOC100129759
					TP53INP1
					CCR2
					CCR2
					CCR2
					TRIB1
					TRA1P2
					HSP90B3P
					SAR1B
					IGLL3
					RPN1
					NSMCE4A
					AK3
					PRDX1
					MAGEH1
					COX5A
					LOC644914
					C15orf57
					PRDX5
					PRDX5
					PRDX5
					KRTCAP2
					EED
					PRDX1
					NDUFB8
					OAZ1
					LOC644237
					LOC440926
					MYL6
					MYL6
					SLC25A39
					TUBA1B
					RPL23A
					HMGB2
					SRP14
					NDUFB10
					GPX1
					EBAG9
					TCEB1
					STOML2
					CARHSP1
					TRAPPC2L
					RPL27A
					B2M
					ATPIF1
					DUSP23
					COX7A2L
					SIVA
					EEF1B2
					TMED7
					COX17
					LOC647030
					EEF1B2
					EEF1B2
					C6orf129
					C20orf45
					MRPS31
					HIGD1A
					PSME1
					PSMA4
					PARK7
					MRPL32
					UQCRB
					SGK1
					PKHD1L1
					STRA13
					FAM18B
					PSMA1
					POLR2H
					LARP1B
					CCDC90A
					LOC646049
					NME1
					COMMD1
					ISCA1L
					HIST1H4F
					C14orf156
					GTF2A2
					ASNS
					HSH2D
					IMP4
					MRPL22
					MORF4L2
					EEF1E1
					HMGB2
					VBP1
					MRPL22
					ATP5O
					TMEM4
					LOC729835
					CYP20A1
					HIST1H3A
					HIST1H2BJ
					HIST1H3D
					CCR2
					HIST1H2AB
					ASB3
					RPL34
					GMNN
					RNU12
					ASB3
					LSM3
					LOC647302
					LOC100130178
					CCDC58
					C1orf50
					TMCO1
					SRPRB
					LOC648024
					TMEM141
					ICT1
					PPA1
					NPM3
					LOC100134537
					MGAT4A
					CRELD2
					PIM2
					MRPL18
					LOC730382
					CCDC72
					TMEM179B
					SNRPA1
					SNRPF
					LOC729148
					BACH1
					ARL5A
					PSMA6
					LOC650518
					SHFM1
					GSTO1
					COPB1
					BOLA3
					BOLA3
					MND1
					GLRX2
					THEM2
					C1orf97
					SCO2
					PGAM1
					CD58
					SRP54
					NET1
					SLC25A4
					LOC440145
					LOC653479
					HSPD1
					TXNDC12
					TRABD
					MRPL53
					NTAN1
					MRPL27
					LOC440063
					LOC134997
					PPIAL4A
					LOC439953
					UBE2E1
					NXT2
					MRPS28
					MRPS24
					IFT20
					WBSCR22
					C12orf11
					PPIL5
					IFI27L2
					CCDC117
					LOC345041
					HSPD1
					CYC1
					KDELR1
					ISG20
					IRF4
					GFPT1
					AK2
					ADAM10
					RPL26L1
					RBX1
					MRPL36
					C2orf25
					C1orf43
					MMADHC
					ATP5F1
					VDAC3
					GLRX
					NDUFAF2
					LOC643872
					LOC644992
					HIST1H2AD
					TOMM5
					PTS
					NSMCE2
					NDUFB11
					HIST1H1E
					HIST1H1C
					C1GALT1C1
					SSR1
					GTF2A1
					PRDX3
					MGAT2
					MRPS17
					NCRNA00081
					LOC641844
					UBE1DC1
					MRPL41
					HEBP2
					DERL2
					C8orf59
					LSMD1
					COX5B
					DSTN
					TPST2
					LOC652775
					LOC100129673
					BRP44
					PSMB6
					GLRX5
					UBE2G1
					ATP1B3
					ATP1B3
					RHEB
					HIST4H4
					TP53INP1
					LOC100130291
					RPLP0
					MGAT2
					GTF2A1
					CISD2
					IFI27L1
					CCNC
					GTPBP8
					Magmas
					LOC645405
					LOC649214
					HMGB1L1
					DDOST
					LOC730107
					GCSH
					UNC50
					TRMT112
					CITED2
					TMEM85
					CCDC59
					PCNA
					PSMC2
					FBXW7
					CNIH4
					LOC100132346
					MRPL14
					SRP19
					RANBP1
					DEF8
					LOC642956
					KLHL5
